# Supplementary material for: Effects of Smoking on the Gut Microbiota in Individuals with Type 2 Diabetes Mellitus
Source: Nutrients. 2022 Nov 13;14(22):4800. doi: 10.3390/nu14224800 (PMC9695173; doi:10.3390/nu14224800)
Supplement: Supplementary file 1 [file nutrients-14-04800-s001.zip]

Archive with 1 entries (1 files):
- nutrients-1981560-supplementary.pdf
